# Supplementary material for: Shared and Distinct Gut Microbial Profiles in Saudi Women with Metabolically Healthy and Unhealthy Obesity
Source: Microorganisms. 2023 May 29;11(6):1430. doi: 10.3390/microorganisms11061430 (PMC10300982; doi:10.3390/microorganisms11061430)
Supplement: Supplementary file 1 [file microorganisms-11-01430-s001.zip]

Archive with 1 entries (1 files):
- microorganisms-2399661-SI.pdf
